# Supplementary material for: Case report: successful response to bevacizumab combined with erlotinib for a novel FH gene mutation hereditary leiomyoma and renal cell carcinoma
Source: Front Pharmacol. 2024 Jun 21;15:1373020. doi: 10.3389/fphar.2024.1373020 (PMC11224512; doi:10.3389/fphar.2024.1373020)
Supplement: Supplementary file 1 [file Table1.XLSX]

## Sheet: Table S1
Gene	NM No.	Nucleotide alteration	Amino acid change	Variant type	Homozygous/ heterozygous	Genetic pattern	Clinical significance
FH	NM_000143	c.799_803del	p.P267fs	Deletion	Het	1.AR 2.AD	LP
FH	NM_000143	c.781_796del	p.R261fs	Deletion	Het	1.AR 2.AD	LP

## Sheet: Table S2
Antibody	Company	Catelogue#	Species
fumarate hydratase	Santa Cruz Biotechnology	sc-100743	Mouse
2SC	ZSGB-BIO	ZA-0015	Rabbit
PD-L1	Dako	22C3	Mouse
